# Supplementary material for: GRAViTy-V2: a grounded viral taxonomy application
Source: NAR Genom Bioinform. 2024 Dec 18;6(4):lqae183. doi: 10.1093/nargab/lqae183 (PMC11655284; doi:10.1093/nargab/lqae183)
Supplement: lqae183_Supplemental_Files [file lqae183_supplemental_files.zip]

Archive with 3 entries (3 files):
- GRAViTy_manuscript_SI_Document_1.docx
- GRAViTy_manuscript_SI_Document_2.pdf
- GRAViTy_manuscript_SI_Document_3.pdf
